# Supplementary material for: Social inequalities in the effects of school-based well-being interventions: a systematic review
Source: Eur J Public Health. 2025 Feb 20;35(2):302–11. doi: 10.1093/eurpub/ckaf005 (PMC11967906; doi:10.1093/eurpub/ckaf005)
Supplement: ckaf005_Supplementary_Data [file ckaf005_supplementary_data.zip]

Archive with 8 entries (7 files):
- ckaf005_Supplementary_Data/
- ckaf005_Supplementary_Data/ejph-2024-05-om-0341-File004.pdf
- ckaf005_Supplementary_Data/ejph-2024-05-om-0341-File005.pdf
- ckaf005_Supplementary_Data/ejph-2024-05-om-0341-File006.pdf
- ckaf005_Supplementary_Data/ejph-2024-05-om-0341-File007.pdf
- ckaf005_Supplementary_Data/ejph-2024-05-om-0341-File008.pdf
- ckaf005_Supplementary_Data/ejph-2024-05-om-0341-File009.pdf
- ckaf005_Supplementary_Data/ejph-2024-05-om-0341-File010.pdf
